# Supplementary material for: The Identification and Conservation of Tunicaminyluracil-Related Biosynthetic Gene Clusters in Several Rathayibacter Species Collected From Australia, Africa, Eurasia, and North America
Source: Front Microbiol. 2020 Jan 10;10:2914. doi: 10.3389/fmicb.2019.02914 (PMC6965331; doi:10.3389/fmicb.2019.02914)
Supplement: Supplementary file 2 [file Table_2.xlsx]

## Sheet: ani_local_2_sorted
TABLE S2. Average nucleotide identity comparison for the Rathayibacter genera
	R. agropyri CA4	R. agropyri CA21	R. agropyri CA2	R. agropyri CA1	R. agropyri CA3	R. agropyri CA46	R. agropyri CA80	R. agropyri CA47	R. agropyri CA34	R. agropyri CA45	R. agropyri CA44	R. agropyri CA49	R. iranicus NCCPB2253	R. iranicus FH6	R. iranicus FH176	R. iranicus FH164	R. tritici NCPPB1953	R. tritici FH211	R. rathayi DSM7485	R. rathayi FH95	R. festucae DSM15932	R. caricis DSM15933	R. woodii FH236	R. toxicus FH232	R. toxicus FH79	R. toxicus WAC3373
R. agropyri CA4	100	98.816	98.768	98.778	98.366	98.385	98.148	96.69	96.693	96.556	96.529	96.293	88.689	88.689	88.203	88.094	81.408	81.39	81.144	81.144	79.325	78.567	76.857	72.219	72.189	72.189
R. agropyri CA21	98.676	100	98.805	98.789	98.357	98.46	98.136	96.554	96.608	96.51	96.514	96	88.46	88.46	88.095	87.966	81.513	81.589	81.221	81.221	78.889	78.127	76.774	72.256	72.327	72.328
R. agropyri CA2	98.813	98.764	100	99.972	98.552	98.389	98.451	96.635	96.749	96.617	96.608	96.262	88.605	88.605	88.175	88.092	81.474	81.454	81.082	81.082	79.237	78.596	76.83	72.121	72.124	72.125
R. agropyri CA1	98.821	98.871	99.959	100	98.579	98.398	98.48	96.606	96.705	96.551	96.538	96.21	88.628	88.628	88.167	88.06	81.373	81.345	81.105	81.105	79.339	78.568	76.794	72.15	72.144	72.145
R. agropyri CA3	98.319	98.289	98.589	98.588	100	98.138	98.112	96.439	96.56	96.487	96.426	96.036	88.798	88.798	88.289	88.214	81.388	81.313	81.192	81.192	79.014	78.415	76.435	72.192	72.201	72.212
R. agropyri CA46	98.338	98.448	98.392	98.44	98.147	100	98.07	96.503	96.528	96.48	96.457	95.938	88.505	88.505	88.08	88.024	81.4	81.311	80.901	80.901	79.241	78.481	76.716	72.165	72.209	72.209
R. agropyri CA80	98.246	98.274	98.426	98.428	98.126	98.063	100	96.522	96.507	96.422	96.399	96.134	88.509	88.509	88.157	88.03	81.45	81.409	81.148	81.148	79.143	78.418	76.655	72.104	72.081	72.081
R. agropyri CA47	96.522	96.488	96.547	96.555	96.469	96.493	96.457	100	97.836	97.746	97.744	95.271	88.47	88.47	87.928	87.828	81.433	81.322	80.975	80.975	78.979	78.431	76.666	72.337	72.201	72.201
R. agropyri CA34	96.712	96.623	96.727	96.72	96.41	96.6	96.504	97.919	100	98.043	97.997	95.607	88.591	88.591	88.149	88.168	81.448	81.426	81.023	81.023	79.302	78.684	76.817	72.246	72.251	72.251
R. agropyri CA45	96.716	96.678	96.806	96.806	96.671	96.701	96.618	97.997	98.194	100	99.948	95.636	88.454	88.454	88.035	87.937	81.369	81.291	80.791	80.791	78.972	78.478	76.64	72.192	72.172	72.173
R. agropyri CA44	96.78	96.709	96.844	96.85	96.735	96.669	96.666	97.855	98.12	99.962	100	95.633	88.508	88.508	88.144	88.095	81.508	81.477	80.994	80.994	78.986	78.433	76.768	72.4	72.405	72.405
R. agropyri CA49	96.007	95.993	96.211	96.22	96.002	95.934	95.882	95.486	95.514	95.503	95.499	100	88.434	88.434	87.988	87.929	81.509	81.417	81.438	81.438	79.014	78.365	76.8	72.143	72.175	72.176
R. iranicus NCCPB2253	88.334	88.288	88.517	88.539	88.457	88.401	88.498	88.421	88.321	88.331	88.326	88.294	100	100	96.446	96.364	81.201	81.124	80.855	80.855	79.03	78.372	76.384	71.892	71.955	71.956
R. iranicus FH6	88.334	88.288	88.517	88.539	88.457	88.401	88.498	88.421	88.321	88.331	88.326	88.294	100	100	96.446	96.364	81.201	81.124	80.855	80.855	79.03	78.372	76.384	71.892	71.955	71.956
R. iranicus FH176	88.031	88.139	88.26	88.255	88.249	88.052	88.088	87.842	88.035	87.917	87.863	87.971	96.588	96.588	100	99.015	81.056	80.973	80.654	80.654	78.586	78.035	76.135	72.088	72.105	72.103
R. iranicus FH164	88.096	88.068	88.175	88.172	88.216	88.009	88.092	88.073	88.175	88.215	88.182	87.914	96.706	96.706	99.082	100	81.079	81.029	80.85	80.85	78.405	78.112	76.069	71.703	71.695	71.708
R. tritici NCPPB1953	81.363	81.317	81.387	81.376	81.17	81.263	81.262	81.403	81.386	81.277	81.27	81.365	81.102	81.102	81.019	80.874	100	99.056	90.429	90.429	80.392	79.543	76.924	72.515	72.355	72.356
R. tritici FH211	81.354	81.333	81.418	81.383	81.339	81.231	81.241	81.245	81.338	81.184	81.159	81.357	81.025	81.025	80.935	80.875	99.181	100	90.223	90.223	80.031	79.313	76.789	72.42	72.359	72.36
R. rathayi DSM7485	81.046	81.093	81.136	81.141	81.132	81.06	81.139	80.808	81.113	80.907	80.903	81.203	80.903	80.903	80.735	80.774	90.427	90.24	100	100	79.641	79.024	76.886	72.337	72.331	72.348
R. rathayi FH95	81.046	81.093	81.136	81.141	81.132	81.06	81.139	80.808	81.113	80.907	80.903	81.203	80.903	80.903	80.735	80.774	90.427	90.24	100	100	79.641	79.024	76.886	72.337	72.331	72.348
R. festucae DSM15932	78.239	78.166	78.224	78.221	78.106	78.27	78.101	78.034	78.168	78.074	78.067	78.076	77.581	77.581	77.46	77.386	79.098	79.039	78.818	78.818	100	80.045	76.49	72.378	72.376	72.378
R. caricis DSM15933	77.867	77.804	77.931	77.92	77.843	77.954	77.852	77.748	77.857	77.798	77.793	77.76	77.534	77.534	77.343	77.287	78.554	78.564	78.388	78.388	80.315	100	76.305	72.43	72.434	72.452
R. woodii FH236	76.708	76.633	76.755	76.758	76.718	76.6	76.7	76.623	76.648	76.609	76.601	76.458	76.22	76.22	76.108	76.107	76.94	76.912	76.722	76.722	77.199	76.636	100	72.093	72.045	72.046
R. toxicus FH232	72.443	72.428	72.281	72.285	72.405	72.406	72.312	72.451	72.345	72.44	72.41	72.266	72.414	72.414	72.395	72.16	72.986	72.892	72.812	72.812	73.328	72.827	72.511	100	99.059	99.057
R. toxicus FH79	72.529	72.52	72.461	72.47	72.428	72.461	72.386	72.592	72.555	72.479	72.458	72.369	72.235	72.235	72.314	72.142	73.035	72.942	72.527	72.527	73.284	72.862	72.6	99.331	100	99.978
R. toxicus WAC3373	72.522	72.617	72.365	72.341	72.325	72.563	72.402	72.545	72.56	72.537	72.528	72.377	72.341	72.341	72.325	72.098	73.119	73.068	72.709	72.709	73.254	73.234	72.572	99.232	99.997	100
